# Supplementary material for: Incidence of Coronary Obstruction During Aortic Valve Implantation: Meta-Analysis and Mixt-Treatment Comparison of Self-Expandable Versus Balloon-Expandable Valve Prostheses
Source: Rev Cardiovasc Med. 2025 Jul 29;26(7):36208. doi: 10.31083/RCM36208 (PMC12326413; doi:10.31083/RCM36208)
Supplement: Supplementary file 1 [file 2153-8174-26-7-36208-s1.zip]

Archive with 20 entries (19 files):
- PRISMA NMA checklist (network meta-analysis).docx
- Supplementary document.docx
- Supplementary figures/
- Supplementary figures/Supplementary Fig. 1.tiff
- Supplementary figures/Supplementary Fig. 10.tiff
- Supplementary figures/Supplementary Fig. 11.tiff
- Supplementary figures/Supplementary Fig. 12a.tiff
- Supplementary figures/Supplementary Fig. 12b.tiff
- Supplementary figures/Supplementary Fig. 13a.tiff
- Supplementary figures/Supplementary Fig. 13b.tiff
- Supplementary figures/Supplementary Fig. 2.tiff
- Supplementary figures/Supplementary Fig. 3.tiff
- Supplementary figures/Supplementary Fig. 4.tiff
- Supplementary figures/Supplementary Fig. 5.tiff
- Supplementary figures/Supplementary Fig. 6.tiff
- Supplementary figures/Supplementary Fig. 7.tiff
- Supplementary figures/Supplementary Fig. 8.tiff
- Supplementary figures/Supplementary Fig. 9.tiff
- Supplementary Table 1-3.docx
- Supplementary Table a-b.docx
